# Supplementary material for: SARS-CoV-2 Infects Hamster Testes
Source: Microorganisms. 2021 Jun 17;9(6):1318. doi: 10.3390/microorganisms9061318 (PMC8235703; doi:10.3390/microorganisms9061318)
Supplement: Supplementary file 1 [file microorganisms-09-01318-s001.zip]

Archive with 2 entries (2 files):
- Supplemental_figures0508.pdf
- Supplemental_video.avi
